# Supplementary material for: Gene Profiling of the Ascorbate Oxidase Family Genes under Osmotic and Cold Stress Reveals the Role of AnAO5 in Cold Adaptation in Ammopiptanthus nanus
Source: Plants (Basel). 2023 Feb 3;12(3):677. doi: 10.3390/plants12030677 (PMC9920380; doi:10.3390/plants12030677)
Supplement: Supplementary file 1 [file plants-12-00677-s001.zip › Table_S1_A list of fluorescent quantitative and vector construction primers.xlsx]

## Sheet: 1
Gene ID	Forward primer (5'-3')	Reverse primer (5'-3')
AnAO1	CCTCCTGCTGAGGACTTCACC	CTGAAGTTGATGGATGTTGTGAGCC
AnAO2	GGTCCATGGAACAAGCCAGAAG	GGACCGTTAGAGGGAGTGCT
AnAO3	GGGTACTCCCCAGCAAGTTATTC	TCCTTTGTTGGATGCCATGCC
AnAO4	CAACTTCAGGATCCAAGGTCACC	TGCAGGACCTTTACCATTGGTG
AnAO5	CGGTATGCAGAGAGCAGCTG	CTGTCCACGTCCATTGATGAGC
AnAO6	GAGAATATTGGACGCTGGCAAGG	ACTTCCTGCAATGTATGAGCACC
AnAO7	GGACTACTACATTGCTGCCTCAAC	GGCCTAGCAGCATTTGCTGTC
AnAO8	CTCAGCAGGCCAAGAATTCCAG	GCCCACGTGAACGTCAAGAG
AnAO9	GTCCAATCCCACCAGGCCA	AGGGAAAGGAAGGTCACTTCCAC
AnAO10	CACAATAGCTTGCCCGAGCC	GAATCCTTGGCCTGCTGAGG
AnAO11	GTGGTGAAGAATGTGCACCCC	GGACTGAGTAGGTCTCACCTGAG
AnAO12	CTGCTGATCAACCTGCTCAGGAC	GGGCCTGGTTCAAAGACCAATC
AnAO13	GACAGCGGTCGCTCTATTGG	CGGTTTCGACGAGCTTCATGG
AnAO14	GGTGCAGCAGAGGAGGAATTCA	GCGGCTGGCAATTTTGAAGC
AnAO15	GAACGACTGGTACCACCAGAGT	GTCAAGCTAGCAATTCTGAGTCGG
AnAO16	GTCGGGCTCACAACATCCAT	GGCAGTTGTTGTGAGTATCCGTC
eIF1	CTGACATGCGCCGTAGGAACG	CCCTGCTTATGCCAGTCTTTT
pCAMBIA1305_AnAO5	AGTCCGGAGCTAGCTCTAGAATGAGCTTCAACGCTCTTTTTC	CCCTTGCTCACCATGGATCCGTAGTGTCCCTTTTCTAAGAAC
pYES2_AnAO5	ctatagggaatattaagcttATGAGCTTCAACGCTCTTTTTC	cggccgttactagtggatccGTAGTGTCCCTTTTCTAAGAAC
